# Supplementary material for: Synthesis and Some Coordination Chemistry of Phosphane-Difunctionalized Bis(amidinato)-Heavier Tetrylenes: A Previously Unknown Class of PEP Tetrylenes (E = Ge and Sn)
Source: Inorg Chem. 2023 Sep 11;62(38):15502–9. doi: 10.1021/acs.inorgchem.3c01953 (PMC10523440; doi:10.1021/acs.inorgchem.3c01953)
Supplement: Supplementary file 2 — ic3c01953_si_002.xyz [file ic3c01953_si_002.xyz]

108  
Compound 4a - Total electronic energy = -5009.71515827 hartree
 Ge   -1.381017    0.797658    0.265988
 Ni    0.808077    0.355998   -0.322078
  P    2.960620    0.395411    0.273640
  P    0.172003   -1.609733   -0.883298
  N   -3.984590   -2.019431   -1.243176
  N   -2.535265   -0.236406   -0.937097
  C   -3.560892   -1.045154   -0.512365
  C    4.351485   -0.748765   -0.061302
  C   -4.148455   -0.661738    0.818369
  C   -0.508845   -2.657355    0.470986
  C    0.030192    4.526100   -0.982144
  N    0.928123    2.265184   -0.635976
  N   -1.357007    2.506279   -0.831613
  C    0.411395    6.473549   -2.366369
  H    0.578288    6.912281   -3.351840
  C    2.216833    2.934074   -0.396547
  H    2.258911    3.321894    0.638872
  H    2.353080    3.800804   -1.059943
  C   -0.137626    3.042382   -0.828674
  C    3.218062    0.833470    2.046816
  C   -2.004002   -0.507076   -2.265944
  H   -1.472484    0.397668   -2.595713
  H   -2.834439   -0.705786   -2.961223
  C   -0.024519    5.348779    0.145909
  H   -0.193435    4.901650    1.128029
  C    4.257227   -2.039783    0.476067
  H    3.384433   -2.314559    1.073912
  C    1.533715   -2.667822   -1.557620
  C    0.251088    5.095240   -2.239328
  H    0.291485    4.450445   -3.119855
  C    2.414442   -2.070446   -2.469473
  H    2.281930   -1.016085   -2.730119
  C    0.139577    6.726694    0.017915
  H    0.096855    7.362553    0.904173
  C    6.355032   -2.646251   -0.549253
  H    7.133345   -3.386671   -0.743001
  C    5.253317   -2.979399    0.240044
  H    5.161222   -3.982008    0.660692
  C    2.096972    1.164026    2.818427
  H    1.100515    1.125095    2.368371
  C   -1.044325   -1.699841   -2.288321
  H   -0.445717   -1.701825   -3.212145
  H   -1.612341   -2.639032   -2.252493
  C    5.458397   -0.421947   -0.849856
  H    5.555151    0.575388   -1.282402
  C    1.732692   -4.005896   -1.207532
  H    1.065218   -4.490320   -0.492867
  C   -0.049106   -2.402359    1.770039
  H    0.637675   -1.569997    1.940890
  C   -5.162828   -2.774425   -0.846857
  H   -5.355847   -2.707346    0.241126
  C    6.454093   -1.369322   -1.094602
  H    7.313186   -1.102559   -1.713443
  C    4.488127    0.872861    2.635626
  H    5.369233    0.603707    2.048121
  C   -6.389304   -2.217463   -1.573954
  H   -6.574212   -1.174088   -1.276092
  H   -7.292559   -2.805667   -1.344546
  H   -6.223696   -2.235985   -2.663177
  C   -5.117712    0.342358    0.886614
  H   -5.430225    0.848683   -0.029325
  C   -3.414771    2.657862   -2.186439
  H   -2.833063    2.477799   -3.102733
  H   -4.264863    3.309806   -2.441177
  H   -3.800345    1.690903   -1.834626
  C    3.382837    1.969204   -0.602240
  H    4.324836    2.419363   -0.252716
  H    3.480066    1.720684   -1.672094
  C    3.655393   -4.128408   -2.670301
  H    4.485629   -4.694665   -3.096192
  C   -1.413835   -3.704866    0.267717
  H   -1.810089   -3.906611   -0.727195
  C    3.512557    1.574941    4.731937
  H    3.629210    1.859246    5.779494
  C   -3.752991   -1.310433    1.991199
  H   -2.999094   -2.096331    1.942151
  C   -2.547907    3.322429   -1.117903
  H   -2.213186    4.288608   -1.524093
  C    2.245370    1.537250    4.153893
  H    1.362918    1.792214    4.743918
  C   -1.837156   -4.489831    1.339387
  H   -2.550663   -5.298006    1.167540
  C   -4.309926   -0.948971    3.215357
  H   -3.986296   -1.457076    4.125861
  C    3.464900   -2.793150   -3.025285
  H    4.148033   -2.308463   -3.724928
  C    2.788490   -4.730622   -1.762224
  H    2.933462   -5.774904   -1.478300
  C   -3.340501    3.612037    0.157201
  H   -3.703806    2.682496    0.622198
  H   -4.211694    4.246634   -0.069731
  H   -2.713859    4.136143    0.894428
  C   -5.272590    0.057977    3.279589
  H   -5.709239    0.339636    4.239634
  C    0.356790    7.291567   -1.238013
  H    0.483944    8.370766   -1.338877
  C   -5.678196    0.701414    2.111289
  H   -6.433698    1.488365    2.152712
  C   -4.943660   -4.245187   -1.196648
  H   -4.733551   -4.354334   -2.272706
  H   -5.831361   -4.849213   -0.949675
  H   -4.087522   -4.655111   -0.640461
  C   -0.468308   -3.189710    2.840532
  H   -0.100021   -2.976847    3.845650
  C   -1.362307   -4.238107    2.626105
  H   -1.697536   -4.853825    3.462934
  C    4.633617    1.240517    3.971057
  H    5.627424    1.264527    4.422173
  
108   
Compound 4b - Total electronic energy = -3147.06294562 hartree
 Sn   -1.411731    0.840429    0.510003
 Ni    0.910287    0.343034   -0.278855
  P    3.068642    0.286123    0.310098
  P    0.197587   -1.583437   -0.882061
  N   -4.011967   -1.996830   -1.399361
  N   -2.584692   -0.218508   -0.941670
  C   -3.629649   -1.043335   -0.618020
  C    4.455673   -0.818413   -0.151597
  C   -4.278418   -0.696190    0.695518
  C   -0.520785   -2.659322    0.431704
  C    0.294514    4.578650   -0.909554
  N    1.045383    2.282798   -0.430782
  N   -1.217724    2.664958   -0.734397
  C    0.933114    6.403081   -2.364733
  H    1.244810    6.760479   -3.347952
  C    2.334797    2.889425   -0.060750
  H    2.341410    3.118022    1.022190
  H    2.506079    3.842557   -0.580431
  C    0.030211    3.115299   -0.692275
  C    3.324209    0.508609    2.123815
  C   -1.977955   -0.424554   -2.248506
  H   -1.432117    0.495867   -2.506025
  H   -2.766772   -0.588301   -3.000502
  C    0.126917    5.485013    0.140255
  H   -0.192364    5.119903    1.118893
  C    4.392728   -2.145037    0.297439
  H    3.551660   -2.466991    0.916671
  C    1.528231   -2.661103   -1.591382
  C    0.699651    5.044243   -2.163368
  H    0.828101    4.332772   -2.981788
  C    2.404958   -2.069038   -2.510933
  H    2.293655   -1.007318   -2.751031
  C    0.365359    6.842982   -0.061175
  H    0.234114    7.545547    0.763819
  C    6.441865   -2.663255   -0.866467
  H    7.212603   -3.382614   -1.148877
  C    5.380523   -3.058029   -0.050387
  H    5.312438   -4.088177    0.302892
  C    2.206588    0.784103    2.921773
  H    1.214831    0.831711    2.463321
  C   -1.007474   -1.607479   -2.298318
  H   -0.395650   -1.560520   -3.212698
  H   -1.561305   -2.555266   -2.319553
  C    5.522802   -0.429724   -0.966353
  H    5.596729    0.596527   -1.330158
  C    1.701245   -4.009524   -1.269287
  H    1.035830   -4.491039   -0.550595
  C   -0.049870   -2.474540    1.738836
  H    0.677988   -1.684580    1.940143
  C   -5.209923   -2.759235   -1.086321
  H   -5.467315   -2.712692   -0.010278
  C    6.509053   -1.350653   -1.324911
  H    7.336132   -1.034784   -1.963791
  C    4.587795    0.437997    2.723731
  H    5.466964    0.210997    2.116246
  C   -6.393718   -2.189842   -1.872031
  H   -6.592729   -1.150432   -1.568715
  H   -7.309500   -2.778970   -1.702547
  H   -6.168142   -2.191229   -2.950638
  C   -5.189536    0.361708    0.761192
  H   -5.438853    0.908486   -0.151021
  C   -3.085536    2.871529   -2.318882
  H   -2.404034    2.691974   -3.163701
  H   -3.897113    3.530784   -2.664253
  H   -3.517890    1.905935   -2.017047
  C    3.502326    1.952582   -0.367145
  H    4.441925    2.353623    0.043508
  H    3.608346    1.835768   -1.458465
  C    3.585342   -4.154124   -2.780117
  H    4.389277   -4.734028   -3.237125
  C   -1.467522   -3.661031    0.189859
  H   -1.879132   -3.804647   -0.808952
  C    3.611211    0.923282    4.880842
  H    3.725249    1.082013    5.954851
  C   -3.955783   -1.394082    1.862734
  H   -3.239698   -2.215711    1.815779
  C   -2.337208    3.518646   -1.153785
  H   -1.941255    4.482511   -1.507821
  C    2.350227    0.995502    4.292483
  H    1.469418    1.211159    4.900170
  C   -1.919170   -4.470619    1.231519
  H   -2.662789   -5.243824    1.029043
  C   -4.528331   -1.029982    3.079619
  H   -4.260903   -1.575215    3.986886
  C    3.422477   -2.807538   -3.105171
  H    4.101915   -2.327093   -3.811296
  C    2.725424   -4.750361   -1.861696
  H    2.849581   -5.803321   -1.600772
  C   -3.273395    3.809206    0.019931
  H   -3.722381    2.882259    0.413848
  H   -4.091870    4.473839   -0.297120
  H   -2.730074    4.297196    0.843353
  C   -5.432599    0.029541    3.140856
  H   -5.880064    0.314357    4.094932
  C    0.767832    7.304876   -1.313850
  H    0.950863    8.369049   -1.472078
  C   -5.765537    0.723213    1.977674
  H   -6.475886    1.551302    2.017870
  C   -4.967611   -4.223879   -1.447023
  H   -4.691780   -4.314134   -2.509877
  H   -5.866863   -4.833569   -1.264628
  H   -4.145134   -4.641669   -0.846792
  C   -0.502587   -3.282422    2.779798
  H   -0.124515   -3.123035    3.791183
  C   -1.436487   -4.286408    2.526685
  H   -1.794801   -4.920889    3.339531
  C    4.729184    0.642292    4.094382
  H    5.718139    0.579421    4.552461
